# Supplementary material for: Machine learning for the micropeptide encoded by LINC02381 regulates ferroptosis through the glucose transporter SLC2A10 in glioblastoma
Source: BMC Cancer. 2022 Aug 12;22:882. doi: 10.1186/s12885-022-09972-9 (PMC9373536; doi:10.1186/s12885-022-09972-9)
Supplement: Supplementary file 1 — Additional file 1: Table S1. The list of pan-cancer in this study. [file 12885_2022_9972_MOESM1_ESM.xlsx]

## Sheet: Sheet1
Table S1. The list of pan-cancer in this study.
cancer type	description	cancer source	cancer number	normal source	normal number
ACC	Adrenocortical carcinoma	TCGA	77	GTEx	126
BLCA	Bladder Urothelial Carcinoma	TCGA	414	TCGA	19
BRCA	Breast invasive carcinoma	TCGA	1102	TCGA	113
CESC	Cervical squamous cell carcinoma and endocervical adenocarcinoma	TCGA	304	TCGA	3
CHOL	Cholangiocarcinoma	TCGA	36	TCGA	9
COAD	Colon adenocarcinoma	TCGA	478	TCGA	41
DLBC	Lymphoid Neoplasm Diffuse Large B-cell Lymphoma	TCGA	47	GTEx	444
ESCA	Esophageal carcinoma	TCGA	161	TCGA	11
GBM	Glioblastoma multiforme	TCGA	166	TCGA	1157
HNSC	Head and Neck squamous cell carcinoma	TCGA	500	TCGA	44
KICH	Kidney Chromophobe	TCGA	65	TCGA	24
KIRC	Kidney renal clear cell carcinoma	TCGA	538	TCGA	72
KIRP	Kidney renal papillary cell carcinoma	TCGA	288	TCGA	32
LAML	Acute Myeloid Leukemia	TCGA	173	GTEx	444
LGG	Brain Lower Grade Glioma	TCGA	523	GTEx	1157
LIHC	Liver hepatocellular carcinoma	TCGA	371	TCGA	50
LUAD	Lung adenocarcinoma	TCGA	533	TCGA	59
LUSC	Lung squamous cell carcinoma	TCGA	502	TCGA	49
MESO	Mesothelioma	GSE51024	55	GSE51024	41
OV	Ovarian serous cystadenocarcinoma	TCGA	427	GTEx	88
PAAD	Pancreatic adenocarcinoma	TCGA	177	TCGA	4
PCPG	Pheochromocytoma and Paraganglioma	TCGA	178	TCGA	3
PRAD	Prostate adenocarcinoma	TCGA	498	TCGA	52
READ	Rectum adenocarcinoma	TCGA	166	TCGA	10
SARC	Sarcoma	TCGA	259	TCGA	2
SKCM	Skin Cutaneous Melanoma	TCGA	103	TCGA	1
STAD	Stomach adenocarcinoma	TCGA	375	TCGA	32
TGCT	Testicular Germ Cell Tumors	TCGA	154	GTEx	165
THCA	Thyroid carcinoma	TCGA	502	TCGA	58
THYM	Thymoma	TCGA	119	TCGA	2
UCEC	Uterine Corpus Endometrial Carcinoma	TCGA	551	TCGA	35
UCS	Uterine Carcinosarcoma	TCGA	57	GTEx	78
